# Supplementary material for: An Indeterminate for Malignancy FNA Report Does Not Increase the Surgical Risk of Incidental Thyroid Carcinoma
Source: Cancers (Basel). 2022 Nov 3;14(21):5427. doi: 10.3390/cancers14215427 (PMC9657155; doi:10.3390/cancers14215427)
Supplement: Supplementary file 1 [file cancers-14-05427-s001.zip]

Archive with 1 entries (1 files):
- cancers-1950847-supplementary.pdf
